# Supplementary material for: Pasture vs. Coop: Biomarker Insights into Free-Range and Conventional Broilers
Source: Animals (Basel). 2024 Oct 24;14(21):3070. doi: 10.3390/ani14213070 (PMC11544995; doi:10.3390/ani14213070)
Supplement: Supplementary file 1 [file animals-14-03070-s001.zip]

Archive with 4 entries (4 files):
- Table S3.pdf
- Figure S1.pdf
- Table S1.pdf
- Table S2.pdf
